# Supplementary material for: Perceived wintering latitude determines timing of song output in a migratory bird
Source: Ecol Evol. 2019 Dec 28;10(2):748–55. doi: 10.1002/ece3.5922 (PMC6988553; doi:10.1002/ece3.5922)
Supplement: Supplementary file 1 [file ECE3-10-748-s001.csv]

BirdID	Stage (1 -Pre; 2 - Breeding)	Treat. (1 - Bloom; 2 - Tampa)	Total.Songs	Sqrt.Trans
6494	2	1	19	4.36
6494	1	1	44	6.63
6495	2	2	88	9.38
6495	1	2	20	4.47
7484	2	1	62	7.87
7484	1	1	49	7
7486	2	2	48	6.93
7486	1	2	9	3
7488	2	1	41	6.4
7488	1	1	137	11.7
7490	2	1	33	5.74
7490	1	1	30	5.48
7491	2	2	52	7.21
7491	1	2	76	8.72
7492	2	1	45	6.71
7492	1	1	2	1.41
7496	2	2	93	9.64
7496	1	2	20	4.47
7497	2	2	1	1
7497	1	2	0	0
7498	2	1	96	9.8
7498	1	1	109	10.44
7500	2	2	10	3.16
7500	1	2	0	0
7701	2	1	62	7.87
7701	1	1	32	5.66
7702	2	2	145	12.04
7702	1	2	115	10.72
7703	2	1	116	10.77
7703	1	1	111	10.54
7704	2	2	31	5.57
7704	1	2	4	2
7705	2	1	56	7.48
7705	1	1	8	2.83
7706	2	2	21	4.58
7706	1	2	2	1.41
7707	2	1	12	3.46
7707	1	1	78	8.83
7708	2	2	46	6.78
7708	1	2	17	4.12
